# Supplementary material for: CRISPR/Cas9-mediated knockout of ZmHMA3 reveals its essential role in zinc homeostasis and high-zinc stress tolerance in maize
Source: Sci Rep. 2026 May 11;16:21581. doi: 10.1038/s41598-026-53000-w (PMC13351020; doi:10.1038/s41598-026-53000-w)
Supplement: Supplementary file 1 — Supplementary Material 1 [file 41598_2026_53000_MOESM1_ESM.xlsx]

## Sheet: Sheet1
	Trait	Item	Mean Difference	Standard Error (SE)	t value	p value	Cohen's d value	Significance
	SFW	WT - zmhma3	0.126	0.006	21.358	0.002	52.699	**
	SDW	WT - zmhma3	0.011	0.013	0.826	0.496	1.625
	Plant height	WT - zmhma3	1.339	2.479	0.54	0.643	2.422
	Length	WT - zmhma3	192.88	32.062	6.016	0.027	59.672	*
	SurfArea	WT - zmhma3	20.218	3.528	5.731	0.029	27.841	*
	Rootvolume	WT - zmhma3	0.253	0.043	5.893	0.028	88.831	*
