# Supplementary material for: CRISPR/Cas9-mediated knockout of ZmHMA3 reveals its essential role in zinc homeostasis and high-zinc stress tolerance in maize
Source: Sci Rep. 2026 May 11;16:21581. doi: 10.1038/s41598-026-53000-w (PMC13351020; doi:10.1038/s41598-026-53000-w)
Supplement: Supplementary file 2 — Supplementary Material 2 [file 41598_2026_53000_MOESM2_ESM.xlsx]

## Sheet: Sheet1
	Table S1 Primer list
	Primer name	Primer sequence (5'-3')	ID	exon location
	qZmActin-F	TACGAGATGCCTGATGGTCAGGTCA	NM_001155179	720-744
	qZmActin-R	TGGAGTTGTACGTGGCCTCATGGAC	NM_001155179	822-846
	qZmHMA3-F	AGACGTACCTGGACGTGCTG	XM_020548450	328-347
	qZmHMA3-R	GCCGTCGATCGGCTTCAGGA	XM_020548450	388-407
	Cas9-F	GATGGGTTTTTATGATTAGAGTCC
	Cas9-R	GGCTCGTATGTTGTGTGG
